# Supplementary material for: Sonic Hedgehog Is an Early Oligodendrocyte Marker During Remyelination
Source: Cells. 2024 Nov 1;13(21):1808. doi: 10.3390/cells13211808 (PMC11545011; doi:10.3390/cells13211808)
Supplement: Supplementary file 1 [file cells-13-01808-s001.zip]

Archive with 1 entries (1 files):
- cells-3217310-supplementary.pdf
